# Supplementary material for: Postnatal β-cell maturation is associated with islet-specific microRNA changes induced by nutrient shifts at weaning
Source: Nat Commun. 2015 Sep 2;6:8084. doi: 10.1038/ncomms9084 (PMC4569696; doi:10.1038/ncomms9084)
Supplement: Supplementary Data 1 — Effects of miR-17-5p overexpression on the mRNA transcriptome of P10 rat islet cells. [file ncomms9084-s2.xlsx]

## Sheet: Table S1-miR17 mRNA changes
Supplementary Data 1. Effects of miR-17-5p overexpression on the mRNA transcriptome of P10 rat islet cells. Dispersed P10 islet cells were transfected with control miRNA mimic or miR-17-5p and mRNA-sequencing was performed. 309 mRNAs were regulated at FDR≤0.1, and were subsequently analyzed for similar regulation in a comparison of P10-vs-adult islets (in which P10 islets express higher miR-17-5p…
mRNA in transfected P10 islets	HGNC gene description	mouse b-cell enriched, Ku et al. 2012	FPKM beta	FPKM islet	Fold-change (miR-17-5p vs transfection control)	adjusted p-value (FDR)	mRNA in intact P10 vs adult islets	Fold-change (P10 vs adult islet mRNA)	adjusted p-value (FDR)	Similar regulation?	Similar and both FDR<0.1?
Cxcl10	chemokine (C-X-C motif) ligand 10	enriched	2.02265	0.682897	-5.1189	0.000445241	Cxcl10	-5.17706	1.44434e-11	Y	Y
Gpr6	G protein-coupled receptor 6	enriched	1.23876	0.238092	-2.57924	0.0467804	Gpr6	-2.24401	0.010433	Y	Y
Fos	FBJ murine osteosarcoma viral oncogene homolog	enriched	842.418	52.5379	-2.22379	0.0209683	Fos	-4.42975	0.0700714	Y	Y
Ambp	alpha-1-microglobulin/bikunin precursor	enriched	11.1056	15.3169	-1.90409	0.0498784	Ambp	-2.03933	0.0003352	Y	Y
Nrcam	neuronal cell adhesion molecule	enriched	0.733123	1.74669	-1.71429	0.0613962	Nrcam	-1.55868	0.0560719	Y	Y
Btg2	BTG family, member 2	enriched	201.951	40.5311	-1.70236	0.0251288	Btg2	-1.93043	0.00037809	Y	Y
Cul9	cullin 9	enriched	11.8641	15.8939	-1.59756	0.0984585	Cul9	-1.92829	0.00372489	Y	Y
Rpl5	ribosomal protein L5	enriched	57.3514	38.5546	1.425	0.0812991	Rpl5	1.59157	0.00279123	Y	Y
Rps3a	ribosomal protein S3A	enriched	72.9207	41.109	1.46717	0.0805542	Rps3a	1.85646	0.000787397	Y	Y
Npm1	nucleophosmin (nucleolar phosphoprotein B23, numatrin)	enriched	13.6264	10.5749	1.59583	0.0819436	Npm1	2.0854	2.55062e-07	Y	Y
Hip1	huntingtin interacting protein 1	enriched	3.19672	7.55062	1.60132	0.080147	Hip1	2.215	0.000122556	Y	Y
Map4k4	mitogen-activated protein kinase kinase kinase kinase 4	enriched	11.6993	17.007	1.62139	0.0520995	Map4k4	1.87138	0.012074	Y	Y
Rps8	ribosomal protein S8	enriched	50.5979	33.901	1.62227	0.0406832	Rps8	1.59335	3.95468e-05	Y	Y
Cdh11	cadherin 11, type 2, OB-cadherin (osteoblast)	enriched	1.03416	1.6262	1.66165	0.0843776	Cdh11	5.17122	3.0828e-06	Y	Y
Arpc1b	actin related protein 2/3 complex, subunit 1B, 41kDa	enriched	8.19833	13.2934	1.68671	0.0334034	Arpc1b	1.74849	2.18683e-06	Y	Y
Rps20	ribosomal protein S20	enriched	96.9933	58.7502	1.70429	0.0261324	Rps20	1.28688	0.0358532	Y	Y
Lix1l	Lix1 homolog (mouse)-like	enriched	5.06868	9.53873	1.72459	0.0989473	Lix1l	1.47182	0.0615918	Y	Y
Tanc1	tetratricopeptide repeat, ankyrin repeat and coiled-coil containing 1	enriched	7.16514	9.76637	1.7246	0.0610002	Tanc1	1.74846	0.043224	Y	Y
Lamc1	laminin, gamma 1 (formerly LAMB2)	enriched	5.76116	15.4123	1.75075	0.0401498	Lamc1	1.9402	1.52286e-07	Y	Y
Rcn1	reticulocalbin 1, EF-hand calcium binding domain	enriched	3.96795	7.10496	1.79877	0.0796394	Rcn1	3.05312	1.36677e-08	Y	Y
Marcksl1	MARCKS-like 1	enriched	2.92189	4.48307	1.85311	0.0392738	Marcksl1	7.0492	4.98521e-12	Y	Y
Lrrfip1	leucine rich repeat (in FLII) interacting protein 1	enriched	10.0375	14.1079	1.85361	0.0389535	Lrrfip1	2.68462	1.79949e-06	Y	Y
Notch2	notch 2	enriched	0.580454	1.98593	1.88115	0.00986072	Notch2	2.46846	0.000108529	Y	Y
Nt5dc2	5'-nucleotidase domain containing 2	enriched	15.0545	22.6492	1.92651	0.0747307	Nt5dc2	3.15389	2.77478e-05	Y	Y
Lima1	LIM domain and actin binding 1	enriched	9.50378	12.1416	1.94374	0.0609743	Lima1	1.56996	0.0284035	Y	Y
Lmo4	LIM domain only 4	enriched	3.09214	4.64752	1.97317	0.0623266	Lmo4	2.11706	0.0651116	Y	Y
Actb	actin, beta	enriched	303.247	190.804	2.12074	0.00530949	Actb	1.41495	0.00170548	Y	Y
Slc12a4	solute carrier family 12 (potassium/chloride transporter), member 4	enriched	2.50081	4.96997	2.1494	0.0878542	Slc12a4	3.91492	2.34967e-08	Y	Y
Frmd6	FERM domain containing 6	enriched	0.660024	1.8283	2.26468	0.00927456	Frmd6	2.03497	0.00722447	Y	Y
Zyx	zyxin	enriched	3.33834	7.05884	2.27137	0.0584959	Zyx	2.11222	0.00896073	Y	Y
Rnd3	Rho family GTPase 3	enriched	0.593634	1.10169	2.27485	0.0399776	Rnd3	2.87795	0.00811551	Y	Y
Phlda3	pleckstrin homology-like domain, family A, member 3	enriched	0.669843	1.55087	2.30141	0.0707787	Phlda3	3.63629	0.00017079	Y	Y
Eif4ebp1	eukaryotic translation initiation factor 4E binding protein 1	enriched	30.7434	21.1837	2.38245	0.00448907	Eif4ebp1	2.12516	0.000100376	Y	Y
Rbms2	RNA binding motif, single stranded interacting protein 2	enriched	3.60333	5.75094	2.42963	0.00057345	Rbms2	1.79458	0.0123525	Y	Y
Kalrn	kalirin, RhoGEF kinase	enriched	0.851273	3.20805	2.43531	0.0326236	Kalrn	1.6835	0.46071	Y	Y
Sdc1	syndecan 1	enriched	0.500263	1.60943	2.53489	0.0216141	Sdc1	3.90528	2.28244e-09	Y	Y
Shisa4	shisa family member 4	enriched	0.54831	1.6045	2.55864	0.0675239	Shisa4	3.84636	0.0955693	Y	Y
Tmsb4x	thymosin beta 4, X-linked	enriched	113.65	167.231	2.57919	0.00434441	Tmsb4x	5.00464	5.98446e-41	Y	Y
S100a11	S100 calcium binding protein A11	enriched	194.633	120.143	2.68583	0.0143332	S100a11	5.83312	2.3441e-21	Y	Y
Tspo	translocator protein (18kDa)	enriched	10.8693	14.5893	2.71994	0.0294668	Tspo	11.4989	1.05056e-19	Y	Y
Bcat1	branched chain amino-acid transaminase 1, cytosolic	enriched	2.59454	0.743155	2.76794	0.00164864	Bcat1	2.06001	0.00178378	Y	Y
Cyr61	cysteine-rich, angiogenic inducer, 61	enriched	3.33221	11.8341	2.93741	0.0363827	Cyr61	4.77178	1.19198e-10	Y	Y
Efemp2	EGF containing fibulin-like extracellular matrix protein 2	enriched	4.95345	7.61416	2.96557	0.0605067	Efemp2	2.72969	1.36842e-05	Y	Y
Amotl2	angiomotin like 2	enriched	4.25649	8.32452	3.03824	1.72183e-05	Amotl2	3.96899	9.53282e-07	Y	Y
Prcp	prolylcarboxypeptidase (angiotensinase C)	enriched	1.41383	3.24822	3.04563	0.0143332	Prcp	2.28434	0.00326965	Y	Y
Cald1	caldesmon 1	enriched	11.9688	17.889	3.06817	0.0311986	Cald1	4.20544	6.62201e-22	Y	Y
Arhgef25	Rho guanine nucleotide exchange factor (GEF) 25	enriched	4.70758	6.18863	3.15173	0.00164864	Arhgef25	2.90391	0.00489417	Y	Y
Grb10	growth factor receptor-bound protein 10	enriched	8.48355	18.8575	3.24239	0.000445241	Grb10	8.63031	1.90123e-14	Y	Y
Pdzrn3	PDZ domain containing ring finger 3	enriched	6.18096	3.86413	3.32017	0.0302139	Pdzrn3	2.14208	0.0228112	Y	Y
Tgfb3	transforming growth factor, beta 3	enriched	1.16554	2.44804	3.94128	0.0208606	Tgfb3	5.41079	2.03549e-09	Y	Y
Aldh2	aldehyde dehydrogenase 2 family (mitochondrial)	enriched	9.40504	23.3459	3.94964	0.00152974	Aldh2	7.88891	2.50505e-11	Y	Y
Lxn	latexin	enriched	11.11	7.7516	4.21286	0.0401498	Lxn	1.72776	0.0787723	Y	Y
Ckmt1b	creatine kinase, mitochondrial 1B	not enriched	not enriched	not enriched	-2.07412	0.0500756	Ckmt1b	-2.17738	0.0147419	Y	Y
Dhx32	DEAH (Asp-Glu-Ala-His) box polypeptide 32	not enriched	not enriched	not enriched	-1.90745	0.0897481	Dhx32	-1.7212	0.021191	Y	Y
Ppy	pancreatic polypeptide	not enriched	not enriched	not enriched	-1.89111	0.0273773	Ppy	-2.36147	0.0116663	Y	Y
Tox3	TOX high mobility group box family member 3	not enriched	not enriched	not enriched	-1.81689	0.0505628	Tox3	-2.17827	0.007706	Y	Y
Fbxl16	F-box and leucine-rich repeat protein 16	not enriched	not enriched	not enriched	-1.81226	0.0392738	Fbxl16	-1.80142	0.00389525	Y	Y
Znfx1	zinc finger, NFX1-type containing 1	not enriched	not enriched	not enriched	-1.73334	0.0520995	Znfx1	-2.24289	0.011056	Y	Y
Chga	chromogranin A (parathyroid secretory protein 1)	not enriched	not enriched	not enriched	-1.68609	0.0326236	Chga	-1.6935	0.000107739	Y	Y
Ctnnd2	catenin (cadherin-associated protein), delta 2	not enriched	not enriched	not enriched	-1.68137	0.097882	Ctnnd2	-1.96982	6.04878e-05	Y	Y
Tmem206	transmembrane protein 206	not enriched	not enriched	not enriched	-1.61833	0.0291813	Tmem206	-1.6631	8.85616e-05	Y	Y
Mcf2l	MCF.2 cell line derived transforming sequence-like	not enriched	not enriched	not enriched	-1.58936	0.084621	Mcf2l	-1.50188	0.00247395	Y	Y
Rimbp2	RIMS binding protein 2	not enriched	not enriched	not enriched	-1.58552	0.0502154	Rimbp2	-1.65586	3.52826e-05	Y	Y
Hadh	hydroxyacyl-CoA dehydrogenase	not enriched	not enriched	not enriched	-1.5743	0.0984585	Hadh	-1.6994	0.00165366	Y	Y
Atp2a3	ATPase, Ca++ transporting, ubiquitous	not enriched	not enriched	not enriched	-1.57033	0.0316635	Atp2a3	-3.68664	3.67819e-40	Y	Y
Mlxipl	MLX interacting protein-like	not enriched	not enriched	not enriched	-1.57004	0.0686318	Mlxipl	-1.31582	0.049896	Y	Y
Sipa1l3	signal-induced proliferation-associated 1 like 3	not enriched	not enriched	not enriched	-1.56793	0.0747307	Sipa1l3	-1.60701	0.00656421	Y	Y
Bscl2	Berardinelli-Seip congenital lipodystrophy 2 (seipin)	not enriched	not enriched	not enriched	-1.55512	0.0784097	Bscl2	-1.66169	0.0094331	Y	Y
Spock2	sparc/osteonectin, cwcv and kazal-like domains proteoglycan (testican) 2	not enriched	not enriched	not enriched	-1.52941	0.0656582	Spock2	-2.32274	1.08579e-13	Y	Y
Sez6l2	seizure related 6 homolog (mouse)-like 2	not enriched	not enriched	not enriched	-1.51336	0.0865158	Sez6l2	-2.19282	7.09036e-13	Y	Y
Gipr	gastric inhibitory polypeptide receptor	not enriched	not enriched	not enriched	-1.46812	0.0528599	Gipr	-1.61661	0.000605809	Y	Y
Rpl14	ribosomal protein L14	not enriched	not enriched	not enriched	1.53601	0.064271	Rpl14	1.62189	0.0222713	Y	Y
Map7d1	MAP7 domain containing 1	not enriched	not enriched	not enriched	1.59647	0.0897481	Map7d1	1.82616	0.00010178	Y	Y
Pfn1	profilin 1	not enriched	not enriched	not enriched	1.60324	0.021471	Pfn1	1.50186	0.00176879	Y	Y
Scpep1	serine carboxypeptidase 1	not enriched	not enriched	not enriched	1.63996	0.061907	Scpep1	1.46881	0.0651116	Y	Y
Capn2	calpain 2, (m/II) large subunit	not enriched	not enriched	not enriched	1.69317	0.0623266	Capn2	2.22511	1.94501e-06	Y	Y
Kdelc2	KDEL (Lys-Asp-Glu-Leu) containing 2	not enriched	not enriched	not enriched	1.718	0.0927911	Kdelc2	1.93845	0.00627188	Y	Y
Ckap4	cytoskeleton-associated protein 4	not enriched	not enriched	not enriched	1.72515	0.0257736	Ckap4	1.79224	0.00137158	Y	Y
Sdc3	syndecan 3	not enriched	not enriched	not enriched	1.73134	0.0177738	Sdc3	2.01052	0.000289	Y	Y
Pdgfrb	platelet-derived growth factor receptor, beta polypeptide	not enriched	not enriched	not enriched	1.7346	0.0251288	Pdgfrb	2.59722	7.41476e-14	Y	Y
Itgb5	integrin, beta 5	not enriched	not enriched	not enriched	1.73615	0.0279874	Itgb5	2.71507	8.63727e-06	Y	Y
Actn4	actinin, alpha 4	not enriched	not enriched	not enriched	1.76434	0.082248	Actn4	1.27874	0.0334308	Y	Y
Cnn3	calponin 3, acidic	not enriched	not enriched	not enriched	1.80162	0.0222035	Cnn3	1.77097	0.000783902	Y	Y
Sept7	no details	not enriched	not enriched	not enriched	1.83426	0.0261324	Sept7	1.51474	0.02699	Y	Y
Fcgrt	Fc fragment of IgG, receptor, transporter, alpha	not enriched	not enriched	not enriched	1.87253	0.0855788	Fcgrt	5.39604	1.27118e-06	Y	Y
Ppp1r18	protein phosphatase 1, regulatory subunit 18	not enriched	not enriched	not enriched	1.89221	0.0545511	Ppp1r18	2.46314	0.000143377	Y	Y
Msn	moesin	not enriched	not enriched	not enriched	1.89629	0.097882	Msn	2.61394	1.01539e-10	Y	Y
Bak1	BCL2-antagonist/killer 1	not enriched	not enriched	not enriched	1.94823	0.0213059	Bak1	1.60138	0.0615127	Y	Y
Pdlim1	PDZ and LIM domain 1	not enriched	not enriched	not enriched	2.03211	0.000351767	Pdlim1	1.70512	0.0364365	Y	Y
Tubb6	tubulin, beta 6 class V	not enriched	not enriched	not enriched	2.04933	0.0354856	Tubb6	4.52828	5.65263e-07	Y	Y
Tpm4	tropomyosin 4	not enriched	not enriched	not enriched	2.05568	0.0270462	Tpm4	2.60276	1.8174e-15	Y	Y
Dusp6	dual specificity phosphatase 6	not enriched	not enriched	not enriched	2.08157	0.0225521	Dusp6	1.77068	0.0146377	Y	Y
Dock1	dedicator of cytokinesis 1	not enriched	not enriched	not enriched	2.09407	0.0878579	Dock1	2.14084	0.00361437	Y	Y
Sept11	no details	not enriched	not enriched	not enriched	2.09742	0.00252708	Sept11	2.66089	0.00124223	Y	Y
Tmsb10	thymosin beta 10	not enriched	not enriched	not enriched	2.09778	0.0577519	Tmsb10	3.22383	2.46678e-09	Y	Y
Myl12a	myosin, light chain 12A, regulatory, non-sarcomeric	not enriched	not enriched	not enriched	2.12941	0.0181978	Myl12a	3.26638	8.64054e-20	Y	Y
LOC686323	no details	not enriched	not enriched	not enriched	2.13411	0.090732	LOC686323	4.00605	0.00013424	Y	Y
Ror2	receptor tyrosine kinase-like orphan receptor 2	not enriched	not enriched	not enriched	2.15334	0.0311986	Ror2	2.96515	0.0122409	Y	Y
Fbn2	fibrillin 2	not enriched	not enriched	not enriched	2.17758	0.0812991	Fbn2	7.15289	1.0592e-13	Y	Y
Ehd2	EH-domain containing 2	not enriched	not enriched	not enriched	2.18206	0.0502154	Ehd2	5.7648	2.14435e-10	Y	Y
Htra1	HtrA serine peptidase 1	not enriched	not enriched	not enriched	2.18756	0.00105897	Htra1	2.31298	1.06671e-05	Y	Y
Mcm6	minichromosome maintenance complex component 6	not enriched	not enriched	not enriched	2.20215	0.0251288	Mcm6	2.63061	0.000174823	Y	Y
Emp1	epithelial membrane protein 1	not enriched	not enriched	not enriched	2.20342	0.00292144	Emp1	4.3225	2.5313e-15	Y	Y
RGD1559896	no details	not enriched	not enriched	not enriched	2.2079	0.0279874	RGD1559896	2.44408	5.87592e-08	Y	Y
Smtn	smoothelin	not enriched	not enriched	not enriched	2.21333	0.0577519	Smtn	2.24774	3.13412e-05	Y	Y
Emp3	epithelial membrane protein 3	not enriched	not enriched	not enriched	2.22114	0.0199608	Emp3	3.50883	2.12474e-08	Y	Y
S100a6	S100 calcium binding protein A6	not enriched	not enriched	not enriched	2.22529	0.0177738	S100a6	8.47528	2.52443e-17	Y	Y
Itga5	integrin, alpha 5 (fibronectin receptor, alpha polypeptide)	not enriched	not enriched	not enriched	2.22926	0.0392738	Itga5	5.56373	1.99964e-25	Y	Y
Tgfb1i1	transforming growth factor beta 1 induced transcript 1	not enriched	not enriched	not enriched	2.22943	0.0208606	Tgfb1i1	3.66253	2.39463e-07	Y	Y
Gpx8	glutathione peroxidase 8 (putative)	not enriched	not enriched	not enriched	2.23105	0.0273773	Gpx8	18.6954	1.44434e-11	Y	Y
Cdc42ep1	CDC42 effector protein (Rho GTPase binding) 1	not enriched	not enriched	not enriched	2.25371	0.0682123	Cdc42ep1	4.07483	0.000262702	Y	Y
Abracl	ABRA C-terminal like	not enriched	not enriched	not enriched	2.25605	0.0360364	Abracl	3.84229	0.0324956	Y	Y
Vim	vimentin	not enriched	not enriched	not enriched	2.27336	0.086163	Vim	5.2744	2.48135e-16	Y	Y
Fzd1	frizzled class receptor 1	not enriched	not enriched	not enriched	2.27348	0.0846194	Fzd1	14.5793	3.95222e-21	Y	Y
Parva	parvin, alpha	not enriched	not enriched	not enriched	2.27388	0.0736452	Parva	1.86645	0.0366507	Y	Y
Calu	calumenin	not enriched	not enriched	not enriched	2.29526	0.0360805	Calu	2.8102	7.95183e-14	Y	Y
Csrp1	cysteine and glycine-rich protein 1	not enriched	not enriched	not enriched	2.30061	0.0623274	Csrp1	4.88118	9.75534e-25	Y	Y
Tgfb1	transforming growth factor, beta 1	not enriched	not enriched	not enriched	2.33464	0.0195516	Tgfb1	1.9551	0.107104	Y	Y
Cyba	cytochrome b-245, alpha polypeptide	not enriched	not enriched	not enriched	2.34389	0.0257263	Cyba	2.94281	0.000114964	Y	Y
Mcam	melanoma cell adhesion molecule	not enriched	not enriched	not enriched	2.36309	0.0590676	Mcam	2.47521	0.00368222	Y	Y
Pcolce	procollagen C-endopeptidase enhancer	not enriched	not enriched	not enriched	2.37689	0.062242	Pcolce	1.36065	0.0525311	Y	Y
Myadm	myeloid-associated differentiation marker	not enriched	not enriched	not enriched	2.38449	0.0111591	Myadm	1.97442	0.0392676	Y	Y
Lrp1	low density lipoprotein receptor-related protein 1	not enriched	not enriched	not enriched	2.38989	0.0276068	Lrp1	3.0058	7.3265e-13	Y	Y
Anxa2	annexin A2	not enriched	not enriched	not enriched	2.39784	0.00451771	Anxa2	6.04379	3.9163e-18	Y	Y
Serpinh1	serpin peptidase inhibitor, clade H (heat shock protein 47), member 1, (collagen binding protein 1)	not enriched	not enriched	not enriched	2.42577	0.0591533	Serpinh1	7.9644	1.61175e-29	Y	Y
Ehbp1l1	EH domain binding protein 1-like 1	not enriched	not enriched	not enriched	2.42843	0.0386791	Ehbp1l1	4.4714	2.60306e-09	Y	Y
Cd44	CD44 molecule (Indian blood group)	not enriched	not enriched	not enriched	2.47224	0.0011638	Cd44	1.86996	0.00161071	Y	Y
Tead3	TEA domain family member 3	not enriched	not enriched	not enriched	2.4836	0.0428012	Tead3	5.36313	6.34186e-07	Y	Y
Swap70	SWAP switching B-cell complex 70kDa subunit	not enriched	not enriched	not enriched	2.50376	0.0214658	Swap70	2.1296	0.0430675	Y	Y
Col4a1	collagen, type IV, alpha 1	not enriched	not enriched	not enriched	2.54179	0.042453	Col4a1	3.0463	1.64475e-27	Y	Y
Timp2	TIMP metallopeptidase inhibitor 2	not enriched	not enriched	not enriched	2.55452	0.0770715	Timp2	2.95437	5.50767e-06	Y	Y
Ppic	peptidylprolyl isomerase C (cyclophilin C)	not enriched	not enriched	not enriched	2.57985	0.084621	Ppic	15.219	3.16477e-15	Y	Y
Il33	interleukin 33	not enriched	not enriched	not enriched	2.58725	0.0401498	Il33	4.39317	2.6435e-07	Y	Y
Tns1	tensin 1	not enriched	not enriched	not enriched	2.63805	0.082248	Tns1	3.32174	1.95779e-10	Y	Y
Rras2	related RAS viral (r-ras) oncogene homolog 2	not enriched	not enriched	not enriched	2.63845	0.0772655	Rras2	1.81072	0.0759911	Y	Y
Mrc2	mannose receptor, C type 2	not enriched	not enriched	not enriched	2.64399	0.0273773	Mrc2	5.9741	2.29235e-10	Y	Y
Fkbp10	FK506 binding protein 10, 65 kDa	not enriched	not enriched	not enriched	2.66695	0.0257263	Fkbp10	5.49454	1.45211e-09	Y	Y
Sparc	secreted protein, acidic, cysteine-rich (osteonectin)	not enriched	not enriched	not enriched	2.67657	0.0897481	Sparc	6.66387	3.40817e-23	Y	Y
F2r	coagulation factor II (thrombin) receptor	not enriched	not enriched	not enriched	2.67741	0.00646457	F2r	4.61282	0.00028895	Y	Y
Prrx1	paired related homeobox 1	not enriched	not enriched	not enriched	2.69442	0.00927456	Prrx1	5.46445	2.02967e-10	Y	Y
Des	desmin	not enriched	not enriched	not enriched	2.69701	0.0401498	Des	4.31042	0.00011223	Y	Y
Prkcdbp	protein kinase C, delta binding protein	not enriched	not enriched	not enriched	2.72846	0.0144798	Prkcdbp	6.31069	2.04343e-09	Y	Y
Bgn	biglycan	not enriched	not enriched	not enriched	2.75371	0.0572176	Bgn	7.62492	1.3072e-47	Y	Y
Nr2f2	nuclear receptor subfamily 2, group F, member 2	not enriched	not enriched	not enriched	2.78099	0.0495227	Nr2f2	6.47855	1.88729e-07	Y	Y
Yap1	Yes-associated protein 1	not enriched	not enriched	not enriched	2.80252	0.0134675	Yap1	1.7131	0.0636925	Y	Y
Aebp1	AE binding protein 1	not enriched	not enriched	not enriched	2.83033	0.0656582	Aebp1	4.56492	1.2157e-23	Y	Y
Pdlim7	PDZ and LIM domain 7 (enigma)	not enriched	not enriched	not enriched	2.84546	0.0512952	Pdlim7	3.71918	2.60306e-09	Y	Y
Ctgf	connective tissue growth factor	not enriched	not enriched	not enriched	2.87202	0.0897481	Ctgf	8.27854	1.28557e-07	Y	Y
Fam38a	no details	not enriched	not enriched	not enriched	2.8826	0.0158229	Fam38a	2.70266	6.02888e-07	Y	Y
Kirrel	kin of IRRE like (Drosophila)	not enriched	not enriched	not enriched	2.93209	0.00164864	Kirrel	3.60241	0.000122556	Y	Y
Fkbp9	FK506 binding protein 9, 63 kDa	not enriched	not enriched	not enriched	2.94062	0.0056171	Fkbp9	4.87985	3.10002e-08	Y	Y
Flna	filamin A, alpha	not enriched	not enriched	not enriched	2.95293	0.0273773	Flna	4.67004	8.31192e-44	Y	Y
Sphk1	sphingosine kinase 1	not enriched	not enriched	not enriched	2.99409	0.00852364	Sphk1	11.5404	8.27871e-12	Y	Y
LOC683788	no details	not enriched	not enriched	not enriched	2.99661	0.000488785	LOC683788	3.29638	1.3537e-07	Y	Y
Aldh1l2	aldehyde dehydrogenase 1 family, member L2	not enriched	not enriched	not enriched	3.00526	0.00142063	Aldh1l2	3.92072	9.42971e-05	Y	Y
Rest	RE1-silencing transcription factor	not enriched	not enriched	not enriched	3.03464	0.0193031	Rest	4.46374	0.000129097	Y	Y
Dpysl3	dihydropyrimidinase-like 3	not enriched	not enriched	not enriched	3.08425	0.0023649	Dpysl3	10.187	3.88763e-10	Y	Y
Rai14	retinoic acid induced 14	not enriched	not enriched	not enriched	3.13433	0.0166501	Rai14	3.92411	5.54337e-09	Y	Y
Ahnak	AHNAK nucleoprotein	not enriched	not enriched	not enriched	3.15209	3.02511e-05	Ahnak	4.44613	5.59082e-19	Y	Y
Pragmin	no details	not enriched	not enriched	not enriched	3.17077	0.0249379	Pragmin	4.74078	0.00276651	Y	Y
Tnc	tenascin C	not enriched	not enriched	not enriched	3.17125	0.0659591	Tnc	9.27834	5.48156e-29	Y	Y
Anxa3	annexin A3	not enriched	not enriched	not enriched	3.17885	0.00899844	Anxa3	5.60079	5.82422e-10	Y	Y
Flnc	filamin C, gamma	not enriched	not enriched	not enriched	3.2359	0.0161634	Flnc	12.9609	9.10538e-15	Y	Y
Capg	capping protein (actin filament), gelsolin-like	not enriched	not enriched	not enriched	3.24899	0.00864616	Capg	4.04331	1.19911e-06	Y	Y
Myof	myoferlin	not enriched	not enriched	not enriched	3.30858	0.00160631	Myof	3.97987	2.48726e-08	Y	Y
Trim47	tripartite motif containing 47	not enriched	not enriched	not enriched	3.37098	0.0161634	Trim47	13.6717	1.34955e-07	Y	Y
Mfge8	milk fat globule-EGF factor 8 protein	not enriched	not enriched	not enriched	3.40436	7.20722e-10	Mfge8	5.10987	6.79908e-28	Y	Y
Nid2	nidogen 2 (osteonidogen)	not enriched	not enriched	not enriched	3.53112	0.00871416	Nid2	2.51036	0.000484133	Y	Y
Akap12	A kinase (PRKA) anchor protein 12	not enriched	not enriched	not enriched	3.54491	8.00164e-07	Akap12	2.0221	2.03723e-05	Y	Y
Ddah1	dimethylarginine dimethylaminohydrolase 1	not enriched	not enriched	not enriched	3.59895	0.0205918	Ddah1	2.76314	0.0665261	Y	Y
Ltbp1	latent transforming growth factor beta binding protein 1	not enriched	not enriched	not enriched	3.60104	0.0011638	Ltbp1	6.46059	0.0102745	Y	Y
Ptrf	polymerase I and transcript release factor	not enriched	not enriched	not enriched	3.62384	0.00864616	Ptrf	6.53632	1.85804e-10	Y	Y
Ephb3	EPH receptor B3	not enriched	not enriched	not enriched	3.72428	0.0151596	Ephb3	3.57981	0.000776863	Y	Y
Adam19	ADAM metallopeptidase domain 19	not enriched	not enriched	not enriched	3.76239	0.000239957	Adam19	5.68485	2.47314e-11	Y	Y
Slit3	slit homolog 3 (Drosophila)	not enriched	not enriched	not enriched	3.76845	0.083663	Slit3	2.24451	0.0549448	Y	Y
Tagln	transgelin	not enriched	not enriched	not enriched	3.8359	0.0216141	Tagln	12.2268	3.28243e-11	Y	Y
Fstl1	follistatin-like 1	not enriched	not enriched	not enriched	3.89668	0.00960835	Fstl1	5.15544	5.17802e-18	Y	Y
Thbs2	thrombospondin 2	not enriched	not enriched	not enriched	3.9477	0.000571764	Thbs2	14.9526	4.0833e-27	Y	Y
Plod2	procollagen-lysine, 2-oxoglutarate 5-dioxygenase 2	not enriched	not enriched	not enriched	4.05708	0.00107747	Plod2	15.4374	6.80809e-11	Y	Y
Tpm2	tropomyosin 2 (beta)	not enriched	not enriched	not enriched	4.2301	0.0311986	Tpm2	7.19619	8.22028e-10	Y	Y
Ltbp2	latent transforming growth factor beta binding protein 2	not enriched	not enriched	not enriched	4.29687	0.0183709	Ltbp2	6.55158	2.31996e-13	Y	Y
Ccdc80	coiled-coil domain containing 80	not enriched	not enriched	not enriched	4.40165	0.0407097	Ccdc80	4.32615	8.98353e-14	Y	Y
Nxn	nucleoredoxin	not enriched	not enriched	not enriched	4.46928	0.00105897	Nxn	5.7255	2.7133e-05	Y	Y
Acta2	actin, alpha 2, smooth muscle, aorta	not enriched	not enriched	not enriched	4.63854	0.0505628	Acta2	12.3716	1.65769e-12	Y	Y
Tspan18	tetraspanin 18	not enriched	not enriched	not enriched	4.66386	0.00311457	Tspan18	7.24991	3.90093e-06	Y	Y
Egr1	early growth response 1	enriched	522.561	64.9601	-2.37318	0.00646457	Egr1	-1.1039	0.94757	Y	N
Evpl	envoplakin	enriched	1.75383	4.74057	-1.66211	0.0664334	Evpl	-1.24101	0.385022	Y	N
Tuba4a	tubulin, alpha 4a	enriched	41.0136	24.0534	-1.62561	0.0433689	Tuba4a	-1.15581	0.370609	Y	N
Sorcs2	sortilin-related VPS10 domain containing receptor 2	enriched	3.00707	7.87471	-1.6136	0.0467804	Sorcs2	-1.19091	0.285883	Y	N
Gc	group-specific component (vitamin D binding protein)	enriched	14.1363	30.1751	-1.60508	0.0912845	Gc	-1.16887	0.158161	Y	N
Vwa5b2	von Willebrand factor A domain containing 5B2	enriched	42.9348	67.1436	-1.5433	0.0584959	Vwa5b2	-1.11682	0.429384	Y	N
Rbm3	RNA binding motif (RNP1, RRM) protein 3	enriched	14.2693	17.6389	1.5009	0.0897481	Rbm3	1.32408	0.266026	Y	N
Cfl1	cofilin 1 (non-muscle)	enriched	202.591	132.767	1.52761	0.0605067	Cfl1	1.30462	0.368018	Y	N
Actg1	actin, gamma 1	enriched	384.172	220.532	1.61733	0.0502227	Actg1	1.06855	0.749894	Y	N
Shmt2	serine hydroxymethyltransferase 2 (mitochondrial)	enriched	15.9168	12.9139	1.6855	0.0529345	Shmt2	1.27538	0.367811	Y	N
Cnih	no details	enriched	45.4501	32.5509	1.68975	0.0397087	Cnih	1.11467	0.886889	Y	N
Sept8	no details	enriched	8.52252	11.5181	1.84635	0.0392738	Sept8	1.48555	0.12263	Y	N
Pls3	plastin 3	enriched	6.93833	10.4152	1.96872	0.0668418	Pls3	1.11539	0.904804	Y	N
Prdx5	peroxiredoxin 5	enriched	55.9815	42.8358	1.9906	0.0451928	Prdx5	1.24385	0.16884	Y	N
Pnp	purine nucleoside phosphorylase	enriched	5.77856	4.06009	2.00992	0.0249379	Pnp	1.26477	0.493746	Y	N
Bag2	BCL2-associated athanogene 2	enriched	18.5841	9.18768	2.14492	0.0512446	Bag2	1.19208	0.837753	Y	N
Slc1a5	solute carrier family 1 (neutral amino acid transporter), member 5	enriched	1.93322	6.06707	2.218	0.0159536	Slc1a5	1.84051	0.12263	Y	N
Vcl	vinculin	enriched	7.43097	11.5312	2.32026	0.00253674	Vcl	1.04127	0.929942	Y	N
Copz2	coatomer protein complex, subunit zeta 2	enriched	111.359	67.8276	2.3671	0.0213059	Copz2	1.22141	0.665015	Y	N
Unc5b	unc-5 homolog B (C. elegans)	enriched	2.39559	4.2404	2.77821	8.00164e-07	Unc5b	1.398	0.895121	Y	N
Nedd9	neural precursor cell expressed, developmentally down-regulated 9	enriched	5.03513	7.70061	3.1482	0.000327838	Nedd9	-1.62558	0.138026	Y	N
Pdlim5	PDZ and LIM domain 5	enriched	8.84707	11.1275	3.57071	0.013197	Pdlim5	1.74035	0.11571	Y	N
Lsp1	lymphocyte-specific protein 1	enriched	0.639569	1.77229	4.07706	0.0053903	Lsp1	1.23552	0.869224	Y	N
Hba1	hemoglobin, alpha 1	not enriched	not enriched	not enriched	-5.55089	0.0101941	Hba1	-1.60201	0.292755	Y	N
Cdh5	cadherin 5, type 2 (vascular endothelium)	not enriched	not enriched	not enriched	-4.10922	0.0213059	Cdh5	-1.23932	0.442139	Y	N
Lgals3	lectin, galactoside-binding, soluble, 3	not enriched	not enriched	not enriched	-2.75979	0.0159448	Lgals3	-1.29898	0.28674	Y	N
Srd5a1	steroid-5-alpha-reductase, alpha polypeptide 1 (3-oxo-5 alpha-steroid delta 4-dehydrogenase alpha 1)	not enriched	not enriched	not enriched	-2.20791	0.0848237	Srd5a1	-1.07635	0.825512	Y	N
Ttc8	tetratricopeptide repeat domain 8	not enriched	not enriched	not enriched	-2.14763	0.0984585	Ttc8	-1.09609	0.798096	Y	N
Kit	v-kit Hardy-Zuckerman 4 feline sarcoma viral oncogene homolog	not enriched	not enriched	not enriched	-1.95991	0.00646457	Kit	-1.0728	0.995697	Y	N
Smpd3	sphingomyelin phosphodiesterase 3, neutral membrane (neutral sphingomyelinase II)	not enriched	not enriched	not enriched	-1.87538	0.0677183	Smpd3	-1.21658	0.342928	Y	N
Rtn2	reticulon 2	not enriched	not enriched	not enriched	-1.81844	0.0251288	Rtn2	-1.09813	0.843249	Y	N
Sst	somatostatin	not enriched	not enriched	not enriched	-1.77932	0.0273773	Sst	-1.17465	0.168654	Y	N
Hip1r	huntingtin interacting protein 1 related	not enriched	not enriched	not enriched	-1.65402	0.0611386	Hip1r	-1.09118	0.521739	Y	N
Insrr	insulin receptor-related receptor	not enriched	not enriched	not enriched	-1.59452	0.0311392	Insrr	-1.34047	0.116353	Y	N
Zer1	zyg-11 related, cell cycle regulator	not enriched	not enriched	not enriched	-1.54615	0.0529345	Zer1	-1.26952	0.16707	Y	N
Aplp1	amyloid beta (A4) precursor-like protein 1	not enriched	not enriched	not enriched	-1.53673	0.0410351	Aplp1	-1.06686	0.825424	Y	N
Elmo2	engulfment and cell motility 2	not enriched	not enriched	not enriched	-1.48869	0.074374	Elmo2	-1.10227	0.492639	Y	N
Celf3	CUGBP, Elav-like family member 3	not enriched	not enriched	not enriched	-1.48127	0.084621	Celf3	-1.25905	0.121493	Y	N
Actr3	ARP3 actin-related protein 3 homolog (yeast)	not enriched	not enriched	not enriched	1.56327	0.0666752	Actr3	1.07895	0.652386	Y	N
Coro1c	coronin, actin binding protein, 1C	not enriched	not enriched	not enriched	1.607	0.0316478	Coro1c	1.20893	0.249564	Y	N
Degs1	delta(4)-desaturase, sphingolipid 1	not enriched	not enriched	not enriched	1.64647	0.0897481	Degs1	1.21674	0.354643	Y	N
Id3	inhibitor of DNA binding 3, dominant negative helix-loop-helix protein	not enriched	not enriched	not enriched	1.64798	0.0532816	Id3	1.24474	0.386564	Y	N
Ube2k	ubiquitin-conjugating enzyme E2K	not enriched	not enriched	not enriched	1.68603	0.0404413	Ube2k	1.22344	0.151827	Y	N
Pea15	phosphoprotein enriched in astrocytes 15	not enriched	not enriched	not enriched	1.72151	0.0102661	Pea15	1.28567	0.228606	Y	N
Nedd4	neural precursor cell expressed, developmentally down-regulated 4, E3 ubiquitin protein ligase	not enriched	not enriched	not enriched	1.74503	0.00788484	Nedd4	1.18854	0.21801	Y	N
Prickle1	prickle homolog 1 (Drosophila)	not enriched	not enriched	not enriched	1.76258	0.0581429	Prickle1	1.39599	0.15492	Y	N
Galnt1	UDP-N-acetyl-alpha-D-galactosamine:polypeptide N-acetylgalactosaminyltransferase 1 (GalNAc-T1)	not enriched	not enriched	not enriched	1.89012	0.0227802	Galnt1	-1.01985	0.91546	Y	N
Crim1	cysteine rich transmembrane BMP regulator 1 (chordin-like)	not enriched	not enriched	not enriched	1.90028	0.009343	Crim1	1.38863	0.398616	Y	N
Thy1	Thy-1 cell surface antigen	not enriched	not enriched	not enriched	1.90482	0.0805542	Thy1	1.10389	0.671007	Y	N
Fermt2	fermitin family member 2	not enriched	not enriched	not enriched	1.94905	0.0498784	Fermt2	1.19999	0.520406	Y	N
Txndc12	thioredoxin domain containing 12 (endoplasmic reticulum)	not enriched	not enriched	not enriched	2.11793	0.0216141	Txndc12	1.1448	0.617912	Y	N
Gm2a	GM2 ganglioside activator	not enriched	not enriched	not enriched	2.15434	0.00459329	Gm2a	1.36418	0.139382	Y	N
Fblim1	filamin binding LIM protein 1	not enriched	not enriched	not enriched	2.1703	0.0392738	Fblim1	2.1159	0.170225	Y	N
Icam1	intercellular adhesion molecule 1	not enriched	not enriched	not enriched	2.17178	0.0133495	Icam1	1.09529	0.983036	Y	N
Renbp	renin binding protein	not enriched	not enriched	not enriched	2.54134	0.0829963	Renbp	1.81929	0.118499	Y	N
Cdk14	cyclin-dependent kinase 14	not enriched	not enriched	not enriched	2.57598	0.0372109	Cdk14	2.02453	0.131922	Y	N
Serpinb6	serpin peptidase inhibitor, clade B (ovalbumin), member 6	not enriched	not enriched	not enriched	2.59247	0.0011638	Serpinb6	1.18634	0.792907	Y	N
Fads3	fatty acid desaturase 3	not enriched	not enriched	not enriched	2.93046	0.00695938	Fads3	1.83287	0.13228	Y	N
RGD1312026	no details	not enriched	not enriched	not enriched	3.23699	0.00292586	RGD1312026	1.54847	0.244908	Y	N
Akap2	A kinase (PRKA) anchor protein 2	not enriched	not enriched	not enriched	3.35011	3.74668e-05	Akap2	1.42075	0.274217	Y	N
Fhl2	four and a half LIM domains 2	not enriched	not enriched	not enriched	3.35377	0.00088422	Fhl2	1.37625	0.616566	Y	N
Sulf1	sulfatase 1	not enriched	not enriched	not enriched	3.49802	0.0040164	Sulf1	1.26323	0.258321	Y	N
Nov	nephroblastoma overexpressed	not enriched	not enriched	not enriched	3.86015	0.086163	Nov	1.32658	0.440941	Y	N
Mpeg1	macrophage expressed 1	not enriched	not enriched	not enriched	3.94534	0.0784097	Mpeg1	1.24482	0.800116	Y	N
Pyy	peptide YY	enriched	338.477	1072.36	-1.72599	0.0243737	Pyy	1.55163	0.00157453	N	N
Wipi1	WD repeat domain, phosphoinositide interacting 1	enriched	102.581	61.4211	1.99564	0.0429023	Wipi1	1.00165	0.913002	N	N
Ddx41	DEAD (Asp-Glu-Ala-Asp) box polypeptide 41	enriched	60.1171	42.3915	-1.88379	0.0011638	Ddx41	1.20399	0.286189	N	N
Ezr	ezrin	enriched	35.9109	27.6288	-1.51621	0.084937	Ezr	1.65625	0.000693191	N	N
Ext1	exostosin glycosyltransferase 1	enriched	24.5433	18.7062	1.77076	0.097849	Ext1	1.04658	0.80282	N	N
Nnat	neuronatin	enriched	18.4209	30.7577	-1.88425	0.0311986	Nnat	2.30854	7.69043e-10	N	N
Nefm	neurofilament, medium polypeptide	enriched	17.4848	9.72747	2.57445	0.0326236	Nefm	-1.43884	0.382142	N	N
Slmap	sarcolemma associated protein	enriched	16.0725	20.4777	1.7346	0.0752813	Slmap	-1.36829	0.383012	N	N
Nup210	nucleoporin 210kDa	enriched	13.2293	18.7992	-1.65584	0.0664334	Nup210	-1.00334	0.995822	N	N
MAST1	microtubule associated serine/threonine kinase 1	enriched	9.805	12.5549	-2.17651	0.0529345	MAST1	1.68563	0.235909	N	N
Klf4	Kruppel-like factor 4 (gut)	enriched	8.80943	6.31276	4.56224	0.000537754	Klf4	-2.18922	0.0189039	N	N
Luzp1	leucine zipper protein 1	enriched	7.74572	9.81431	1.61825	0.0897481	Luzp1	-1.21999	0.814487	N	N
Fat1	FAT atypical cadherin 1	enriched	6.11959	13.0319	1.61014	0.0292711	Fat1	-1.05067	0.753751	N	N
Gys1	glycogen synthase 1 (muscle)	enriched	5.3336	6.68114	2.1058	0.097882	Gys1	-1.2259	0.499651	N	N
Cdh22	cadherin 22, type 2	enriched	3.83506	5.38555	-2.09418	0.00686739	Cdh22	-1.12137	0.621802	N	N
Tcirg1	T-cell, immune regulator 1, ATPase, H+ transporting, lysosomal V0 subunit A3	enriched	3.49043	6.31891	2.21033	0.0572176	Tcirg1	-1.02134	0.94598	N	N
Mylk	myosin light chain kinase	enriched	1.83945	4.08699	2.88453	0.00484126	Mylk	-1.41252	0.201601	N	N
Large	like-glycosyltransferase	enriched	0.939162	2.31831	1.78599	0.0498784	Large	1.01807	0.958904	N	N
Serpine1	serpin peptidase inhibitor, clade E (nexin, plasminogen activator inhibitor type 1), member 1	enriched	0.687517	1.21506	2.02029	0.0656582	Serpine1	-1.01579	0.679569	N	N
Stmn2	stathmin-like 2	not enriched	not enriched	not enriched	-3.1141	9.66043e-05	Stmn2	1.04241	0.828289	N	N
Ghrl	ghrelin/obestatin prepropeptide	not enriched	not enriched	not enriched	-2.85859	0.0392738	Ghrl	12.7946	2.89448e-51	N	N
Cxcr4	chemokine (C-X-C motif) receptor 4	not enriched	not enriched	not enriched	-2.76152	0.0415543	Cxcr4	1.19462	0.586222	N	N
Fgfr4	fibroblast growth factor receptor 4	not enriched	not enriched	not enriched	-2.42327	0.0311986	Fgfr4	1.34028	0.285048	N	N
Sparcl1	SPARC-like 1 (hevin)	not enriched	not enriched	not enriched	-2.36102	0.00057345	Sparcl1	3.32563	0.000301852	N	N
Nell2	NEL-like 2 (chicken)	not enriched	not enriched	not enriched	-2.25939	0.0279874	Nell2	1.7594	0.242151	N	N
Galnt14	UDP-N-acetyl-alpha-D-galactosamine:polypeptide N-acetylgalactosaminyltransferase 14 (GalNAc-T14)	not enriched	not enriched	not enriched	-2.1169	0.0273773	Galnt14	1.12912	0.684536	N	N
Zdhhc1	zinc finger, DHHC-type containing 1	not enriched	not enriched	not enriched	-2.06509	0.0662828	Zdhhc1	1.93912	0.0425169	N	N
Pkp3	plakophilin 3	not enriched	not enriched	not enriched	-2.00621	0.0392738	Pkp3	1.02895	0.882756	N	N
LOC100910996	no details	not enriched	not enriched	not enriched	-1.96814	0.0467804	LOC100910996	1.73475	0.0117803	N	N
Smagp	small cell adhesion glycoprotein	not enriched	not enriched	not enriched	-1.9157	0.0962091	Smagp	2.1485	0.082257	N	N
Tmcc3	transmembrane and coiled-coil domain family 3	not enriched	not enriched	not enriched	-1.88536	0.0613962	Tmcc3	1.06894	0.871536	N	N
RGD1566052	no details	not enriched	not enriched	not enriched	-1.88084	0.0613962	RGD1566052	1.20331	0.65539	N	N
Tmem50b	transmembrane protein 50B	not enriched	not enriched	not enriched	-1.85466	0.082248	Tmem50b	-1.02133	0.948994	N	N
Sstr3	somatostatin receptor 3	not enriched	not enriched	not enriched	-1.82383	0.0167931	Sstr3	1.01075	0.972253	N	N
F3	coagulation factor III (thromboplastin, tissue factor)	not enriched	not enriched	not enriched	-1.73517	0.0897481	F3	3.99564	1.19039e-08	N	N
Galnt18	UDP-N-acetyl-alpha-D-galactosamine:polypeptide N-acetylgalactosaminyltransferase 18	not enriched	not enriched	not enriched	-1.72471	0.0898077	Galnt18	1.47778	0.266784	N	N
Ntrk1	neurotrophic tyrosine kinase, receptor, type 1	not enriched	not enriched	not enriched	-1.71128	0.0502154	Ntrk1	1.21701	0.749039	N	N
Wif1	WNT inhibitory factor 1	not enriched	not enriched	not enriched	-1.69662	0.0409333	Wif1	1.5175	0.000629079	N	N
Igfbp5	insulin-like growth factor binding protein 5	not enriched	not enriched	not enriched	-1.66784	0.082248	Igfbp5	2.74071	0.00214979	N	N
Cst6	cystatin E/M	not enriched	not enriched	not enriched	-1.60635	0.0180264	Cst6	2.39193	2.34961e-05	N	N
Spint2	serine peptidase inhibitor, Kunitz type, 2	not enriched	not enriched	not enriched	-1.57985	0.0205918	Spint2	-1.00387	0.909623	N	N
Epcam	epithelial cell adhesion molecule	not enriched	not enriched	not enriched	-1.54712	0.0451928	Epcam	1.65737	0.0002419	N	N
Lsr	lipolysis stimulated lipoprotein receptor	not enriched	not enriched	not enriched	-1.53363	0.0511964	Lsr	1.1003	0.657844	N	N
Crispld1	cysteine-rich secretory protein LCCL domain containing 1	not enriched	not enriched	not enriched	-1.53266	0.084621	Crispld1	1.62474	0.000420746	N	N
Ddr1	discoidin domain receptor tyrosine kinase 1	not enriched	not enriched	not enriched	-1.45743	0.0623266	Ddr1	1.01576	0.940638	N	N
Chgb	chromogranin B (secretogranin 1)	not enriched	not enriched	not enriched	-1.38332	0.0897481	Chgb	-1.00364	0.92864	N	N
Nars	asparaginyl-tRNA synthetase	not enriched	not enriched	not enriched	1.3868	0.0878542	Nars	-1.33672	0.0643865	N	N
Arf4	ADP-ribosylation factor 4	not enriched	not enriched	not enriched	1.58351	0.0279874	Arf4	-1.07884	0.672231	N	N
Iars	isoleucyl-tRNA synthetase	not enriched	not enriched	not enriched	1.61375	0.0273773	Iars	-1.2699	0.179496	N	N
Ftl	ferritin, light polypeptide	not enriched	not enriched	not enriched	1.63083	0.00646457	Ftl	-2.24822	0.000565489	N	N
Myo1c	myosin IC	not enriched	not enriched	not enriched	1.71999	0.072763	Myo1c	1.01599	0.972316	N	N
Tln1	talin 1	not enriched	not enriched	not enriched	1.73458	0.0258562	Tln1	-1.02795	0.980454	N	N
P4ha2	prolyl 4-hydroxylase, alpha polypeptide II	not enriched	not enriched	not enriched	1.92784	0.00241744	P4ha2	-1.11327	0.733994	N	N
Blvrb	biliverdin reductase B (flavin reductase (NADPH))	not enriched	not enriched	not enriched	1.94346	0.0610002	Blvrb	-1.3739	0.328755	N	N
Slc35f6	solute carrier family 35, member F6	not enriched	not enriched	not enriched	1.96953	0.0741437	Slc35f6	-1.52683	0.285258	N	N
Xpo1	exportin 1 (CRM1 homolog, yeast)	not enriched	not enriched	not enriched	2.0009	0.0652367	Xpo1	1.04402	0.900827	N	N
Etv5	ets variant 5	not enriched	not enriched	not enriched	2.16684	0.082248	Etv5	-2.08354	0.0590742	N	N
Phgdh	phosphoglycerate dehydrogenase	not enriched	not enriched	not enriched	2.79956	9.66043e-05	Phgdh	1.00466	1	N	N
Fam111a	family with sequence similarity 111, member A	not enriched	not enriched	not enriched	2.96827	0.00728126	Fam111a	-3.46214	3.36656e-08	N	N
Fn1	fibronectin 1	not enriched	not enriched	not enriched	3.91003	0.0188783	Fn1	-1.1334	0.662104	N	N
