# Supplementary material for: Postnatal β-cell maturation is associated with islet-specific microRNA changes induced by nutrient shifts at weaning
Source: Nat Commun. 2015 Sep 2;6:8084. doi: 10.1038/ncomms9084 (PMC4569696; doi:10.1038/ncomms9084)
Supplement: Supplementary Data 2 — List of gene ontology functions significantly enriched amongst miRNA-independent mRNA changes upon miR-17-5p overexpression in 10-day-old rat islet cells. [file ncomms9084-s3.xlsx]

## Sheet: Gene ontology
Supplementary Data 2. List of gene ontology functions significantly enriched amongst miRNA-independent mRNA changes upon miR-17-5p overexpression in 10-day-old rat islet cells.
Gene Ontology (GO) enrichment functions were identified by DAVID, using high-stringency classification.
Enrichment scores were ranked from highest to lowest. P values were determined by DAVID using Fisher’s exact test.
		No. of genes	Benjamini p-values
	biological adhesion	38	3.6e-09
	regulation of cell proliferation	33	0.00088
	intracellular signaling cascade	33	0.029
	regulation of cell proliferation	32	3.4e-05
	cytoskeleton organization	26	3.3e-07
	regulation of programmed cell death	26	0.0063
	regulation of growth	25	0.0091
	programmed cell death	25	0.028
	response to organic substance	23	0.011
	actin cytoskeleton organization	20	2.7e-08
	actin filament-based process	20	7.4e-08
	vesicle-mediated transport	20	0.0083
	enzyme linked receptor protein signaling pathway	19	4.9e-05
	response to wounding	19	0.0075
	regulation of molecular function	19	0.02
	protein amino acid phosphorylation	19	0.057
	neuron differentiation	18	0.0025
	localization of cell	16	0.00046
	skeletal system development	16	0.00068
	cell projection organization	16	0.0028
	cellular component morphogenesis	16	0.0057
	regulation of cellular component size	15	0.00041
	membrane organization	15	0.0094
	regulation of cell migration	14	1.2e-05
	transmembrane receptor protein tyrosine kinase signaling pathway	14	0.00021
	cell-cell adhesion	14	0.0015
	growth	14	0.0048
	cell morphogenesis	14	0.013
	regulation of cell morphogenesis	13	4.3e-06
	neuron development	13	0.02
	regulation of cellular component organization	12	0.00044
	endocytosis	12	0.0022
	membrane invagination	12	0.0022
	regulation of transport	12	0.0024
	epithelium development	12	0.0028
	neuron projection development	12	0.0068
	regulation of developmental process	12	0.012
	extracellular structure organization	11	0.00075
	wound healing	11	0.0024
	regulation of cell development	11	0.004
	cell morphogenesis involved in differentiation	11	0.013
	blood vessel development	11	0.013
	vasculature development	11	0.016
	regulation of signal transduction	11	0.042
	embryonic morphogenesis	11	0.052
	regulation of cell communication	11	0.075
	regulation of protein kinase activity	11	0.095
	regulation of cell motion	10	6.8e-05
	regulation of cellular component biogenesis	10	0.0011
	regulation of organelle organization	10	0.017
	cell junction organization	9	7.7e-06
	actin filament organization	9	4.4e-05
	regulation of cell migration	9	0.0002
	regulation of locomotion	9	0.00039
	ossification	9	0.0011
	regulation of cytoskeleton organization	9	0.0032
	regulation of neurogenesis	9	0.01
	muscle organ development	9	0.037
	blood vessel morphogenesis	9	0.037
	protein targeting	9	0.041
	regulation of cell projection organization	8	0.0011
	extracellular matrix organization	8	0.0027
	response to protein stimulus	8	0.0032
	response to oxygen levels	8	0.014
	regulation of cellular component organization	8	0.015
	regulation of binding	8	0.021
	muscle system process	8	0.033
	transforming growth factor beta receptor (Tgfbr) signaling pathway	7	0.037
	cell junction assembly	7	8.6e-05
	regulation of actin polymerization or depolymerization	7	0.00078
	regulation of actin filament length	7	0.00093
	regulation of cell morphogenesis involved in differentiation	7	0.0026
	regulation of actin cytoskeleton organization	7	0.0054
	regulation of actin filament-based process	7	0.0064
	cell-substrate adhesion	7	0.0086
	response to hypoxia	7	0.034
	cell-substrate junction assembly	6	4.7e-05
	regulation of cell shape	6	0.0028
	regulation of protein complex assembly	6	0.023
	regulation of ion transport	6	0.033
	morphogenesis of an epithelium	6	0.036
	receptor protein serine/threonine kinase signaling pathway	6	0.039
	regulation of transcription factor activity	6	0.039
	actin filament bundle formation	5	0.00049
	maintenance of protein location	5	0.011
	phagocytosis	5	0.011
	regulation of actin filament polymerization	5	0.016
	tissue remodeling	5	0.018
	regulation of angiogenesis	5	0.027
	regulation of protein polymerization	5	0.034
	regulation of cell development	5	0.036
	regulation of neuron projection development	5	0.038
	integrin-mediated signaling pathway	5	0.038
	regulation of cell projection assembly	4	0.0039
	response to progesterone stimulus	4	0.0053
	leukocyte adhesion	4	0.014
	regulation of intracellular transport	4	0.016
	regulation of protein complex assembly	4	0.023
	cell-cell junction organization	4	0.025
	regulation of blood coagulation	4	0.027
	regulation of tgfbr signaling pathway	4	0.033
	membrane to membrane docking	3	0.0031
	healing during inflammatory response	3	0.0031
	cell morphogenesis involved in differentiation	3	0.0064
	epithelial to mesenchymal transition	3	0.0064
	regulation of epithelial to mesenchymal transition	3	0.011
	ribosomal large subunit biogenesis	3	0.013
	regulation of collagen biosynthetic process	3	0.016
	germ cell migration	3	0.019
	regulation of collagen metabolic process	3	0.019
	regulation of multicellular organismal metabolic process	3	0.022
	regulation of multicellular organismal metabolic process	3	0.037
	regulation of protein kinase B signaling cascade	3	0.037
	sphingolipid catabolic process	3	0.037
	membrane lipid catabolic process	3	0.037
	endoderm development	3	0.041
