# Supplementary material for: Postnatal β-cell maturation is associated with islet-specific microRNA changes induced by nutrient shifts at weaning
Source: Nat Commun. 2015 Sep 2;6:8084. doi: 10.1038/ncomms9084 (PMC4569696; doi:10.1038/ncomms9084)
Supplement: Supplementary Data 3 — Effects of miR-17-5p overexpression on RISC-targeted mRNAs in P10 islet cells. [file ncomms9084-s4.xlsx]

## Sheet: Table S6-miR17targets
Supplementary Data 3. Effects of miR-17-5p overexpression on RISC-targeted mRNAs in P10 islet cells. Dispersed P10 islet cells were transfected with control miRNA mimic or miR-17-5p and Ago2 immunoprecipitation followed by mRNA-sequencing was performed. Columns show separate fold-changes and FDRs for the RISC and global mRNA fractions, comparing control- and miR-17-5p-transfected P10 cells. 113 p…
RISC RNA	HGNC gene description	mouse b-cell enriched, Ku et al. 2012	FPKM beta	FPKM islet	Fold-change (miR-17-5p vs ctrl RISC)	adjusted p-value (FDR)	global mRNA	Fold-change (miR-17-5p vs ctrl mRNA)	adjusted p-value (FDR)
Snx3	sorting nexin 3	enriched	129.112	95.4467	Inf	0.0608284	Snx3	-1.24615	0.783095
Ap2s1	adaptor-related protein complex 2, sigma 1 subunit	enriched	70.0695	45.86	Inf	0.0571192	Ap2s1	1.33404	0.555957
Sil1	SIL1 nucleotide exchange factor	enriched	56.3569	43.807	Inf	0.078517	Sil1	-1.29573	0.597641
Hsd17b12	hydroxysteroid (17-beta) dehydrogenase 12	enriched	46.8895	30.8694	Inf	0.0890153	Hsd17b12	1.47503	0.715117
Sdk2	sidekick cell adhesion molecule 2	enriched	23.5747	36.0402	Inf	0.00414294	Sdk2	1.42383	0.724388
C1qbp	complement component 1, q subcomponent binding protein	enriched	20.9579	16.5188	Inf	0.0776907	C1qbp	1.08585	0.937286
Ngly1	N-glycanase 1	enriched	20.808	15.9139	Inf	0.0575526	Ngly1	-1.16608	0.913782
Psmd14	proteasome (prosome, macropain) 26S subunit, non-ATPase, 14	enriched	20.4127	16.5176	Inf	0.0511112	Psmd14	1.34909	0.667861
Pak1ip1	PAK1 interacting protein 1	enriched	18.6276	14.9466	Inf	0.0539854	Pak1ip1	-1.15428	0.950477
Adsl	adenylosuccinate lyase	enriched	14.2882	11.1825	Inf	0.021265	Adsl	-1.16439	0.969316
Nrbp2	nuclear receptor binding protein 2	enriched	11.5431	16.4348	Inf	0.0927579	Nrbp2	1.48714	0.854937
Slc29a3	solute carrier family 29 (equilibrative nucleoside transporter), member 3	enriched	5.09345	6.84994	Inf	0.000274207	Slc29a3	1.53166	0.702439
Ldlrap1	low density lipoprotein receptor adaptor protein 1	enriched	1.98831	4.77849	Inf	0.0796696	Ldlrap1	1.34158	0.867802
Cdk1	cyclin-dependent kinase 1	enriched	1.25343	0.5974	Inf	0.0954062	Cdk1	1.82738	0.212652
Crlf1	cytokine receptor-like factor 1	enriched	0.97473	1.65983	Inf	0.0713059	Crlf1	1.14027	0.947739
Lcp1	lymphocyte cytosolic protein 1 (L-plastin)	enriched	2.1442	4.22599	2680.09	0.00056619	Lcp1	1.87093	0.659747
Galk2	galactokinase 2	enriched	21.796	17.6975	1116.87	0.0292818	Galk2	-1.10346	0.952048
Odc1	ornithine decarboxylase 1	enriched	17.6192	11.2422	1101.23	0.00014803	Odc1	1.23648	0.771952
Eid1	EP300 interacting inhibitor of differentiation 1	enriched	102.701	73.4509	809.374	0.000449622	Eid1	-1.15819	0.843633
Psma6	proteasome (prosome, macropain) subunit, alpha type, 6	enriched	58.9163	44.5053	586.572	0.0798538	Psma6	1.18627	0.709389
Hint1	histidine triad nucleotide binding protein 1	enriched	84.8454	50.2491	559.802	0.0423073	Hint1	-1.04578	0.958381
Myd88	myeloid differentiation primary response 88	enriched	12.6915	10.0784	527.264	0.0111729	Myd88	1.11653	0.959598
Patz1	POZ (BTB) and AT hook containing zinc finger 1	enriched	13.491	16.8846	498.281	0.0830254	Patz1	-1.01489	0.972953
Lhfp	lipoma HMGIC fusion partner	enriched	0.737045	2.71627	447.188	0.00973252	Lhfp	1.70839	0.17004
Trmt2a	tRNA methyltransferase 2 homolog A (S. cerevisiae)	enriched	15.3416	12.1292	403.626	0.033986	Trmt2a	-1.2894	0.781915
Nudc	nudC nuclear distribution protein	enriched	28.7369	21.9227	301.98	0.070327	Nudc	1.19117	0.879137
C2cd2	C2 calcium-dependent domain containing 2	enriched	3.56189	4.78049	274.401	0.0494986	C2cd2	1.31546	0.765711
Rxra	retinoid X receptor, alpha	enriched	8.55026	12.8824	256.039	0.0559353	Rxra	1.01452	0.991868
Hadhb	hydroxyacyl-CoA dehydrogenase/3-ketoacyl-CoA thiolase/enoyl-CoA hydratase (trifunctional protein), beta subunit	enriched	27.0765	17.4147	167.046	0.00210804	Hadhb	1.1319	0.956449
Susd2	sushi domain containing 2	enriched	1.51358	3.21786	64.4743	0.0284943	Susd2	1.03172	0.963657
Tbrg1	transforming growth factor beta regulator 1	enriched	83.6087	62.9216	37.2263	0.0088471	Tbrg1	-1.03796	0.961177
Pomgnt1	protein O-linked mannose N-acetylglucosaminyltransferase 1 (beta 1,2-)	enriched	44.3625	33.3972	9.97341	0.0952964	Pomgnt1	1.1174	0.884008
Etv3	ets variant 3	not enriched	not enriched	not enriched	Inf	0.000346265	Etv3	-1.17917	1
Spop	speckle-type POZ protein	not enriched	not enriched	not enriched	Inf	0.00138884	Spop	-1.27081	0.666097
Map6	microtubule-associated protein 6	not enriched	not enriched	not enriched	Inf	0.00360649	Map6	1.28978	0.879137
Sec3l1	no details	not enriched	not enriched	not enriched	Inf	0.00675007	Sec3l1	1.04116	0.949163
Atp13a2	ATPase type 13A2	not enriched	not enriched	not enriched	Inf	0.00701738	Atp13a2	-1.03765	0.881563
RGD1303003	no details	not enriched	not enriched	not enriched	Inf	0.0101546	RGD1303003	-1.20612	0.796627
Nol10	nucleolar protein 10	not enriched	not enriched	not enriched	Inf	0.0101546	Nol10	1.18148	0.82225
Gna11	guanine nucleotide binding protein (G protein), alpha 11 (Gq class)	not enriched	not enriched	not enriched	Inf	0.0116688	Gna11	1.07066	0.938128
Snapc3	small nuclear RNA activating complex, polypeptide 3, 50kDa	not enriched	not enriched	not enriched	Inf	0.0136443	Snapc3	1.29409	0.908515
Slc5a6	solute carrier family 5 (sodium/multivitamin and iodide cotransporter), member 6	not enriched	not enriched	not enriched	Inf	0.0168655	Slc5a6	-1.37858	0.555957
Dysf	dysferlin	not enriched	not enriched	not enriched	Inf	0.019893	Dysf	2.97695	0.15767
Rbbp4	retinoblastoma binding protein 4	not enriched	not enriched	not enriched	Inf	0.0229631	Rbbp4	1.63187	0.424621
Zfp496	no details	not enriched	not enriched	not enriched	Inf	0.0240381	Zfp496	-1.07329	0.947739
RGD1304595	no details	not enriched	not enriched	not enriched	Inf	0.0242961	RGD1304595	1.5956	0.743956
Sts	steroid sulfatase (microsomal), isozyme S	not enriched	not enriched	not enriched	Inf	0.025737	Sts	1.02127	0.970526
Cpsf4	cleavage and polyadenylation specific factor 4, 30kDa	not enriched	not enriched	not enriched	Inf	0.0262753	Cpsf4	-1.2991	0.787438
Lemd2	LEM domain containing 2	not enriched	not enriched	not enriched	Inf	0.0284943	Lemd2	-1.55055	0.624984
Sri	sorcin	not enriched	not enriched	not enriched	Inf	0.0351093	Sri	-1.32041	0.869868
Zfp523	no details	not enriched	not enriched	not enriched	Inf	0.0373727	Zfp523	-1.16687	0.752691
Ptp4a2	protein tyrosine phosphatase type IVA, member 2	not enriched	not enriched	not enriched	Inf	0.0411567	Ptp4a2	1.25114	0.706951
Nfatc4	nuclear factor of activated T-cells, cytoplasmic, calcineurin-dependent 4	not enriched	not enriched	not enriched	Inf	0.0457851	Nfatc4	2.33327	0.222091
Jrk	jerky homolog (mouse)	not enriched	not enriched	not enriched	Inf	0.0738744	Jrk	-1.20882	0.722427
Hsd17b10	hydroxysteroid (17-beta) dehydrogenase 10	not enriched	not enriched	not enriched	Inf	0.0741033	Hsd17b10	-1.33737	0.64213
Mtfr1l	mitochondrial fission regulator 1-like	not enriched	not enriched	not enriched	Inf	0.075539	Mtfr1l	1.0631	0.994032
S100a16	S100 calcium binding protein A16	not enriched	not enriched	not enriched	Inf	0.0784831	S100a16	1.49786	0.739767
Scube3	signal peptide, CUB domain, EGF-like 3	not enriched	not enriched	not enriched	Inf	0.0900308	Scube3	1.32166	0.840875
Crip2	cysteine-rich protein 2	not enriched	not enriched	not enriched	Inf	0.0954062	Crip2	1.118	0.96346
Sh3bp1	SH3-domain binding protein 1	not enriched	not enriched	not enriched	Inf	0.0954062	Sh3bp1	-1.55266	0.253886
Ndufs5	NADH dehydrogenase (ubiquinone) Fe-S protein 5, 15kDa (NADH-coenzyme Q reductase)	not enriched	not enriched	not enriched	Inf	0.0954062	Ndufs5	1.01793	0.969511
Marveld1	MARVEL domain containing 1	not enriched	not enriched	not enriched	1371.36	0.00777521	Marveld1	1.63942	0.253886
Habp4	hyaluronan binding protein 4	not enriched	not enriched	not enriched	1177.56	0.0757041	Habp4	-1.57746	0.424621
Tpbg	trophoblast glycoprotein	not enriched	not enriched	not enriched	1170.53	0.0149312	Tpbg	1.85153	0.269727
Rpl22	ribosomal protein L22	not enriched	not enriched	not enriched	1108.67	0.0996687	Rpl22	1.2245	0.715117
Ubac2	UBA domain containing 2	not enriched	not enriched	not enriched	1055.57	0.0562566	Ubac2	1.0522	0.987216
Adarb1	adenosine deaminase, RNA-specific, B1	not enriched	not enriched	not enriched	753.236	0.000523841	Adarb1	1.30572	0.786141
Prkcd	protein kinase C, delta	not enriched	not enriched	not enriched	687.771	0.00014273	Prkcd	1.41151	0.677504
Espl1	extra spindle pole bodies homolog 1 (S. cerevisiae)	not enriched	not enriched	not enriched	654.764	0.0900308	Espl1	1.84981	0.420983
Mmp15	matrix metallopeptidase 15 (membrane-inserted)	not enriched	not enriched	not enriched	650.445	0.0830739	Mmp15	1.5173	0.624139
Dnajc25	DnaJ (Hsp40) homolog, subfamily C , member 25	not enriched	not enriched	not enriched	595.636	0.0823274	Dnajc25	1.07942	0.969511
RT1-M3-1	no details	not enriched	not enriched	not enriched	512.886	0.033986	RT1-M3-1	-1.20787	0.972224
Rhbdl3	rhomboid, veinlet-like 3 (Drosophila)	not enriched	not enriched	not enriched	472.589	0.0890153	Rhbdl3	-1.03816	0.975264
Sh3bgrl3	SH3 domain binding glutamic acid-rich protein like 3	not enriched	not enriched	not enriched	422.003	0.0548166	Sh3bgrl3	1.11839	0.920947
Adam15	ADAM metallopeptidase domain 15	not enriched	not enriched	not enriched	417.069	0.0242961	Adam15	-1.48197	0.345573
Ace	angiotensin I converting enzyme	not enriched	not enriched	not enriched	412.932	0.0370848	Ace	-1.40735	0.920947
Wipi2	WD repeat domain, phosphoinositide interacting 2	not enriched	not enriched	not enriched	374.589	0.00973252	Wipi2	-1.03101	0.983813
Spry2	sprouty homolog 2 (Drosophila)	not enriched	not enriched	not enriched	361.945	0.0166302	Spry2	3.29068	0.267113
Clcn6	chloride channel, voltage-sensitive 6	not enriched	not enriched	not enriched	336.819	0.0138391	Clcn6	-1.34851	0.832372
Metrnl	meteorin, glial cell differentiation regulator-like	not enriched	not enriched	not enriched	332.794	0.0900308	Metrnl	1.696	0.376201
Apmap	adipocyte plasma membrane associated protein	not enriched	not enriched	not enriched	324.644	0.0175334	Apmap	1.07038	0.943089
Notch3	notch 3	not enriched	not enriched	not enriched	306.227	0.0298541	Notch3	1.26025	0.878004
Tctn2	tectonic family member 2	not enriched	not enriched	not enriched	299.555	0.0476534	Tctn2	-1.46207	0.673426
RGD1565310	no details	not enriched	not enriched	not enriched	296.902	0.0130308	RGD1565310	1.24616	0.908515
Chkb	choline kinase beta	not enriched	not enriched	not enriched	294.873	0.0138727	Chkb	-1.26483	0.701813
Pi4k2a	phosphatidylinositol 4-kinase type 2 alpha	not enriched	not enriched	not enriched	283.93	0.0275904	Pi4k2a	-1.09444	0.878004
Fbxo7	F-box protein 7	not enriched	not enriched	not enriched	277.255	0.00468756	Fbxo7	-1.25311	0.937469
Gipc1	GIPC PDZ domain containing family, member 1	not enriched	not enriched	not enriched	267.759	0.0088471	Gipc1	1.34789	0.577923
Edn1	endothelin 1	not enriched	not enriched	not enriched	224.416	0.000346265	Edn1	3.67532	0.208432
Apba3	amyloid beta (A4) precursor protein-binding, family A, member 3	not enriched	not enriched	not enriched	212.349	0.00675007	Apba3	1.01196	0.981746
Fbxw2	F-box and WD repeat domain containing 2	not enriched	not enriched	not enriched	190.024	0.0242961	Fbxw2	-1.25057	0.80075
Adcy7	adenylate cyclase 7	not enriched	not enriched	not enriched	181.505	0.0302731	Adcy7	1.10213	0.981067
Bloc1s4	biogenesis of lysosomal organelles complex-1, subunit 4, cappuccino	not enriched	not enriched	not enriched	139.429	0.00754342	Bloc1s4	-1.1199	0.943089
Zfp777	no details	not enriched	not enriched	not enriched	122.029	0.0971334	Zfp777	1.02089	1
Samm50	SAMM50 sorting and assembly machinery component	not enriched	not enriched	not enriched	118.609	0.0890153	Samm50	1.06677	0.947291
Etf1	eukaryotic translation termination factor 1	not enriched	not enriched	not enriched	108.703	0.00138884	Etf1	1.16563	0.867802
Ikbkb	inhibitor of kappa light polypeptide gene enhancer in B-cells, kinase beta	not enriched	not enriched	not enriched	97.526	0.0136443	Ikbkb	1.12845	0.863157
Fam110b	family with sequence similarity 110, member B	not enriched	not enriched	not enriched	90.9808	0.0603092	Fam110b	-1.06536	0.989793
Id2	inhibitor of DNA binding 2, dominant negative helix-loop-helix protein	not enriched	not enriched	not enriched	73.1638	0.0649952	Id2	1.3493	0.743956
Ascc2	activating signal cointegrator 1 complex subunit 2	not enriched	not enriched	not enriched	43.7997	0.0571192	Ascc2	1.1706	0.873275
Dhx16	DEAH (Asp-Glu-Ala-His) box polypeptide 16	not enriched	not enriched	not enriched	35.7057	0.0763095	Dhx16	-1.12154	0.790287
LOC687090	no details	not enriched	not enriched	not enriched	35.0125	0.0207894	LOC687090	-1.12163	0.828819
Map1s	microtubule-associated protein 1S	not enriched	not enriched	not enriched	28.6745	0.0793914	Map1s	-1.15285	0.667861
Sf3a2	splicing factor 3a, subunit 2, 66kDa	not enriched	not enriched	not enriched	23.4059	0.0168655	Sf3a2	-1.10124	0.855596
Tnip1	TNFAIP3 interacting protein 1	not enriched	not enriched	not enriched	19.5433	0.0129712	Tnip1	1.24599	0.922153
Ddx54	DEAD (Asp-Glu-Ala-Asp) box polypeptide 54	not enriched	not enriched	not enriched	17.331	0.0289141	Ddx54	1.07212	0.987216
Fzr1	fizzy/cell division cycle 20 related 1 (Drosophila)	not enriched	not enriched	not enriched	9.53895	0.0944851	Fzr1	-1.05564	0.947739
Atp5a1	ATP synthase, H+ transporting, mitochondrial F1 complex, alpha subunit 1, cardiac muscle	not enriched	not enriched	not enriched	8.05535	0.00701738	Atp5a1	-1.10792	0.868518
Ldha	lactate dehydrogenase A	not enriched	not enriched	not enriched	7.84522	0.00385136	Ldha	2.07781	0.309451
Fam129b	family with sequence similarity 129, member B	not enriched	not enriched	not enriched	5.72004	0.0274813	Fam129b	1.51562	0.42193
Ctsd	cathepsin D	not enriched	not enriched	not enriched	5.6209	0.00395862	Ctsd	1.98849	0.54827
Cdh2	cadherin 2, type 1, N-cadherin (neuronal)	not enriched	not enriched	not enriched	4.98931	0.0900308	Cdh2	1.15614	0.868518
Gpnmb	glycoprotein (transmembrane) nmb	not enriched	not enriched	not enriched	3.18377	0.0371186	Gpnmb	3.09142	0.238908
